# Supplementary material for: Evaluation of Safety and Probiotic Traits from a Comprehensive Genome-Based In Silico Analysis of Ligilactobacillus salivarius P1CEA3, Isolated from Pigs and Producer of Nisin S
Source: Foods. 2023 Dec 28;13(1):107. doi: 10.3390/foods13010107 (PMC10778751; doi:10.3390/foods13010107)
Supplement: Supplementary file 1 [file foods-13-00107-s001.zip]

Archive with 1 entries (1 files):
- foods-2752442-supplementary.pdf
